# Supplementary material for: Berberine Extends Lifespan in C. elegans Through Multi-Target Synergistic Antioxidant Effects
Source: Antioxidants (Basel). 2025 Apr 9;14(4):450. doi: 10.3390/antiox14040450 (PMC12024168; doi:10.3390/antiox14040450)
Supplement: Supplementary file 1 [file antioxidants-14-00450-s001.zip]

Archive with 1 entries (1 files):
- antioxidants-3530559-supplementary.pdf
